# Supplementary material for: Protein Source and Quality for Skeletal Muscle Anabolism in Young and Older Adults: A Systematic Review and Meta-Analysis
Source: J Nutr. 2021 Apr 13;151(7):1901–20. doi: 10.1093/jn/nxab055 (PMC8245874; doi:10.1093/jn/nxab055)
Supplement: nxab055_Supplemental_Files [file nxab055_supplemental_files.zip]

Archive with 4 entries (4 files):
- Supplementary table 1.docx
- Supplementary table 2.docx
- Supplementary table 3.docx
- Supplementary table 4 (search strategy).docx
